# Supplementary material for: High PHD Finger Protein 19 (PHF19) expression predicts poor prognosis in colorectal cancer: a retrospective study
Source: PeerJ. 2021 Jun 1;9:e11551. doi: 10.7717/peerj.11551 (PMC8176917; doi:10.7717/peerj.11551)
Supplement: Supplemental Information 1 [file peerj-09-11551-s001.zip]

Archive with 8 entries (7 files):
- Raw data/
- __MACOSX/._Raw data
- Raw data/TCGA data.xlsx
- __MACOSX/Raw data/._TCGA data.xlsx
- Raw data/IHC results.xls
- __MACOSX/Raw data/._IHC results.xls
- Raw data/GSE38832.xlsx
- __MACOSX/Raw data/._GSE38832.xlsx
